# Supplementary material for: Correlations among the nursing work environment, traumatic stress, and professional quality of life in Chinese midwives: A cross-sectional study
Source: PLoS One. 2025 Oct 8;20(10):e0328686. doi: 10.1371/journal.pone.0328686 (PMC12507232; doi:10.1371/journal.pone.0328686)
Supplement: S1 Data — (XLSX) [file pone.0328686.s001.xlsx]

## Sheet: Sheet1
Number	Gender(1=male;2=female)	Age	Marital status(1=Single;2=Married;3=Divorced or windowed)	Education level(1=Associate degree;2=Bachelor’s degree)	Hospital level(1=Three;2=Two)	Professional title(1=Primary nurse;2=Senior nurse;3=Supervisor nurse;4=Deputy chief nurse)	Employment form(1=Staffing at public;2=Personal agency;3=Contractor;4=Temporary worker)	Duties(1=No;2=Head nurse)	Years as a midwife(1=1-5;2=≧6)	Major shifts(1=Day shift;2=Day-Night shift)	Frequency of night shifts per month(1=<5;2=≧6)	Personal monthly Income(1=≦5000;2=5001-10000;3=≧10000)	Weekly working time(1=≦50h;2=>50h)	Number of deliveries per week on average(1=1-10;2=≧11)	Heath condition(1=Very good;2=Good;3=Not good)	Sleep quality(1=Very good;2=Good;3=Neutral;4=Not good)	career development	leadership and management	doctor and nurse relationships	recognition atmosphere	professional autonomy	basic guarantees	sufficient human resources	Total score of nursing work environment	Total score of frequency of traumatic stress	Total score of impact of traumatic stress	compassion satisfaction	burnout	secondary traumatic stress
1	2	33	2	2	2	2	2	1	1	1	2	1	2	1	1	1	26	14	21	17	23	18	18	137	7	21	34	18	12
2	2	30	1	2	1	2	2	1	1	1	2	1	2	1	2	4	19	14	17	15	20	15	15	115	12	21	39	23	24
3	2	50	1	1	1	3	1	1	2	1	2	2	2	1	3	4	24	20	21	16	23	10	15	129	12	26	40	32	18
4	2	41	2	2	1	3	2	1	1	2	2	1	2	1	3	2	19	14	17	14	16	8	12	100	8	37	24	28	16
5	2	30	2	2	1	1	2	1	1	1	2	1	1	2	3	2	20	17	20	15	20	15	15	122	1	28	28	29	18
6	2	27	1	2	1	2	2	1	1	1	2	2	2	2	1	1	24	14	17	16	19	12	14	116	9	26	39	19	12
7	2	41	2	2	2	3	1	2	2	1	2	1	1	1	1	1	24	20	20	15	20	15	15	129	1	2	49	26	14
8	2	41	2	2	2	3	1	2	1	1	1	1	1	2	1	3	21	19	21	15	20	9	15	120	9	26	34	24	20
9	2	36	2	2	1	4	2	2	1	1	1	3	1	1	2	4	26	20	20	18	22	15	15	136	8	26	49	25	29
10	2	38	2	2	1	4	1	2	2	1	1	2	1	1	2	4	25	21	21	15	20	4	13	119	9	26	39	28	29
11	2	39	2	2	1	3	2	2	1	2	1	2	2	2	3	3	7	9	5	12	16	7	3	59	14	39	24	36	28
12	2	41	2	2	1	4	1	2	1	1	1	1	1	2	2	3	25	19	18	15	19	13	13	122	14	30	36	30	25
13	2	35	2	1	2	3	2	2	1	1	1	1	1	1	1	1	25	20	20	15	20	15	15	130	8	30	34	24	23
14	2	40	2	2	1	3	1	2	1	2	1	1	1	1	3	3	22	20	20	15	20	9	15	121	7	30	31	28	27
15	2	31	2	2	1	3	2	1	1	2	2	2	1	1	2	3	28	20	20	16	20	15	15	134	10	26	40	26	17
16	2	35	2	2	2	3	2	2	1	2	2	1	2	2	1	3	20	16	19	16	22	5	12	110	4	17	39	26	19
17	2	24	1	2	2	2	3	1	1	2	2	1	2	1	2	3	25	20	17	17	18	13	10	120	11	31	45	27	25
18	2	48	2	2	2	3	1	2	2	1	1	1	1	1	3	4	20	14	16	15	24	14	15	118	6	26	49	21	25
19	2	38	2	1	2	3	1	2	1	2	2	1	1	1	2	3	22	16	19	15	20	7	12	111	4	17	43	19	17
20	2	30	2	2	1	2	2	1	1	1	2	2	1	1	1	3	30	24	24	18	24	17	18	155	7	21	44	28	32
21	2	46	2	1	1	3	1	1	2	1	1	1	1	2	1	3	30	22	24	18	23	12	15	144	6	21	36	22	21
22	2	38	2	1	2	3	2	1	1	2	2	1	1	1	3	2	17	14	15	10	13	8	10	87	10	32	13	33	26
23	2	30	2	2	1	2	2	1	1	2	1	2	1	2	2	3	26	21	20	15	21	15	15	133	4	21	35	24	18
24	2	42	2	2	2	4	1	2	2	2	1	1	1	2	2	2	24	15	19	15	18	11	12	114	1	17	37	23	22
25	2	30	2	2	2	2	1	1	1	2	2	1	2	2	1	3	21	8	16	15	15	5	12	92	8	21	39	31	20
26	2	47	2	2	1	3	1	1	2	1	1	2	1	1	3	4	24	18	20	15	20	9	15	121	3	26	45	23	17
27	2	35	2	2	1	3	3	2	1	2	1	2	2	1	2	2	26	20	20	16	22	13	12	129	9	40	34	29	26
28	2	35	2	2	1	3	2	1	1	2	2	2	1	1	1	3	25	17	18	15	18	9	15	117	10	21	33	28	27
29	2	26	2	2	1	2	3	1	1	2	2	1	2	2	3	4	25	18	17	15	20	7	13	115	6	34	21	30	23
30	2	38	2	2	1	3	2	2	1	1	1	2	1	1	2	3	30	24	24	18	24	17	18	155	3	20	40	23	22
31	2	30	2	1	1	2	2	1	1	2	2	1	2	1	2	3	21	18	17	15	16	12	14	113	9	21	32	23	21
32	2	39	2	2	2	3	2	2	1	1	1	1	1	1	1	1	30	23	24	18	20	16	18	149	11	21	48	20	20
33	2	32	2	2	2	3	2	1	1	1	1	1	1	1	3	3	25	17	16	15	20	3	10	106	3	29	27	31	23
34	2	47	2	2	1	4	1	1	2	2	1	2	1	1	2	2	22	20	22	17	21	14	15	131	5	30	41	19	19
35	2	30	2	2	1	3	2	1	1	2	2	2	1	1	3	2	25	19	19	15	20	11	15	124	8	21	39	31	33
36	2	44	2	1	1	1	1	1	2	2	2	1	1	1	2	3	25	19	20	15	20	14	15	128	17	29	37	29	26
37	2	45	2	1	1	1	1	1	2	1	1	1	1	1	2	2	29	24	16	18	22	15	17	141	6	21	45	18	24
38	2	30	2	2	1	3	1	1	1	2	2	1	2	1	3	4	20	21	17	15	21	8	9	111	6	21	42	28	23
39	2	31	2	2	2	2	3	1	1	2	2	1	2	2	2	3	24	15	20	15	19	6	12	111	11	21	31	23	21
40	2	42	2	2	2	3	1	2	2	2	1	2	1	1	1	3	24	4	6	18	24	14	16	106	2	9	45	25	35
41	2	38	2	2	2	3	3	1	1	2	2	1	1	1	3	4	10	8	8	16	19	4	7	72	14	34	27	31	26
42	2	54	2	2	1	4	1	2	2	1	1	2	2	1	1	1	20	18	19	14	17	12	14	114	6	29	37	28	28
43	2	33	3	2	2	2	2	1	1	2	2	1	1	1	1	2	24	18	20	17	24	16	17	136	3	17	41	20	14
44	2	34	2	2	1	3	2	2	1	1	2	2	1	2	3	3	25	20	16	12	20	14	11	118	12	26	40	23	22
45	2	40	2	2	1	3	2	1	1	2	2	2	1	2	1	1	30	24	24	18	19	18	18	151	12	33	49	32	31
46	2	42	2	2	1	3	1	2	1	1	1	2	1	1	3	4	20	15	20	15	24	7	9	110	15	21	41	22	14
47	2	40	2	2	1	4	2	2	2	1	1	2	2	1	2	3	25	20	21	16	23	10	12	127	14	21	36	25	25
48	2	42	2	2	2	3	1	2	2	1	1	1	1	1	2	3	17	18	20	15	20	13	14	117	12	21	33	28	21
49	2	37	2	2	1	3	1	1	1	2	2	1	1	1	1	4	25	16	21	17	22	10	16	127	2	9	43	18	16
50	2	30	2	2	2	2	2	1	1	2	2	1	2	1	3	3	25	20	20	15	20	15	15	130	7	45	21	33	25
51	2	32	1	1	1	1	3	1	1	2	2	1	1	1	1	2	30	20	24	18	24	14	16	146	3	17	36	21	16
52	2	38	2	2	1	3	1	1	1	2	2	1	1	1	2	2	22	16	21	18	23	11	17	128	8	21	42	22	20
53	2	51	2	1	2	3	1	1	1	1	2	1	1	1	2	4	12	12	14	11	17	6	9	81	15	35	28	30	30
54	2	41	2	1	2	3	1	1	1	1	2	1	1	1	2	3	5	4	23	18	22	3	4	79	10	21	38	20	23
55	2	50	2	1	1	3	1	1	2	1	1	1	2	1	2	2	26	20	20	15	20	10	12	123	3	20	35	25	17
56	2	23	1	1	1	1	3	1	1	1	1	1	1	1	1	2	22	20	21	15	15	6	15	114	5	17	42	21	22
57	2	29	2	2	1	2	2	1	1	2	2	2	1	1	1	1	27	21	20	16	21	16	18	139	10	17	43	22	23
58	2	29	2	2	1	2	2	1	1	1	1	1	1	1	1	3	30	24	24	18	24	18	18	156	5	17	37	18	17
59	2	28	2	2	1	2	2	1	1	2	1	2	2	2	3	4	24	20	20	15	20	14	13	126	4	17	37	22	19
60	2	38	2	1	2	3	3	1	1	2	2	1	2	1	2	4	12	6	17	16	17	3	9	80	8	9	32	25	26
61	2	36	2	2	1	3	1	2	1	1	1	2	2	1	3	4	22	17	17	13	18	12	9	108	5	21	23	29	21
62	2	37	1	2	1	3	2	1	2	2	2	2	1	2	1	1	30	20	21	18	22	12	15	138	1	17	44	22	26
63	2	26	2	2	1	2	3	1	1	2	2	2	1	1	2	2	25	20	20	15	16	12	12	120	8	21	32	26	17
64	2	50	2	1	1	3	2	2	2	1	1	2	1	1	3	3	21	17	17	15	22	5	14	111	13	21	37	29	29
65	2	37	3	2	2	3	1	1	1	1	2	1	1	2	1	3	21	10	19	17	19	3	15	104	10	33	34	30	21
66	2	45	2	2	1	3	1	2	2	2	1	2	1	1	3	3	24	20	20	18	23	18	15	138	12	17	42	22	19
67	2	39	2	2	1	3	2	1	1	1	1	2	2	2	3	4	25	20	19	15	21	15	15	130	8	21	40	23	27
68	2	27	2	1	2	2	2	1	1	2	2	1	2	1	3	3	20	12	14	12	15	7	8	88	8	37	26	29	35
69	2	30	1	2	1	3	2	1	1	1	2	2	1	2	2	3	30	24	23	18	22	18	18	153	4	17	37	23	18
70	2	27	1	2	1	2	2	1	1	2	2	1	2	1	3	4	20	8	20	14	13	6	8	89	9	21	22	27	17
71	2	31	2	1	2	3	2	2	1	1	1	1	1	1	2	2	19	15	18	15	17	9	15	108	9	21	34	24	20
72	2	28	2	1	1	2	2	1	1	2	2	2	1	1	2	4	17	16	19	15	20	12	14	113	2	17	33	19	17
73	2	27	2	2	1	2	3	1	1	1	1	1	1	1	2	3	25	20	20	15	20	15	15	130	6	32	33	22	23
74	2	28	2	2	1	2	2	1	1	2	1	1	1	1	2	4	25	20	20	15	20	15	15	130	3	21	28	31	27
75	2	44	2	1	2	3	1	1	1	2	2	1	1	1	3	2	22	10	14	15	17	3	11	92	6	9	34	20	13
76	2	32	2	2	1	2	2	1	1	2	2	2	1	2	3	4	22	8	19	15	20	10	13	107	9	21	35	27	23
77	2	36	2	2	1	3	3	1	1	1	2	1	2	2	1	2	23	17	15	17	18	3	15	108	11	34	38	26	35
78	2	33	2	2	1	3	2	1	1	1	2	2	1	2	2	2	30	24	24	18	24	18	18	156	3	17	48	19	17
79	2	22	1	1	2	1	4	1	1	1	1	1	1	2	3	1	30	24	24	18	24	18	18	156	5	15	39	26	14
80	2	45	2	1	1	3	1	1	2	1	2	2	1	1	3	3	30	20	22	18	14	15	14	133	6	17	34	26	15
81	2	47	2	2	1	3	1	1	2	2	2	1	2	1	3	4	25	13	20	16	15	10	12	111	8	20	28	22	13
82	2	40	2	2	2	3	3	1	1	2	2	1	1	2	1	4	22	8	21	15	17	14	13	110	8	45	36	26	29
83	2	40	2	1	1	3	2	1	1	2	2	1	2	2	3	4	19	10	12	14	8	6	9	78	10	21	36	23	20
84	2	39	2	2	1	4	2	2	2	1	1	2	2	1	3	2	30	24	20	18	24	13	13	142	12	33	44	22	25
85	2	43	2	2	2	3	1	2	2	1	1	2	1	1	2	3	20	17	19	15	20	9	12	112	14	21	34	24	21
86	2	44	3	1	2	2	1	1	1	2	2	2	2	1	3	4	24	14	16	12	20	3	15	104	10	21	31	28	22
87	2	34	2	2	2	3	3	1	1	2	2	1	2	1	3	4	18	13	14	12	16	8	9	90	10	33	33	23	20
88	2	45	2	1	2	3	3	1	1	2	2	1	2	2	3	4	25	13	20	14	11	4	7	94	10	33	36	28	26
89	2	35	2	2	1	3	1	1	1	2	1	1	1	2	1	2	27	23	22	18	23	17	15	145	3	17	37	24	25
90	2	38	2	2	2	3	1	1	1	2	2	1	1	1	2	2	24	17	17	16	18	8	13	113	6	21	28	25	20
91	2	41	2	2	2	4	1	2	2	2	2	2	2	1	2	1	25	20	20	17	24	12	13	131	10	17	36	24	20
92	2	40	2	2	1	2	2	1	1	1	2	2	1	2	2	2	30	24	24	18	12	15	13	136	10	21	41	27	22
93	2	30	2	2	1	2	3	1	1	2	1	1	1	1	3	2	28	23	20	18	19	16	16	140	8	21	41	25	22
94	2	32	2	2	1	3	2	1	1	1	2	2	1	1	2	3	26	20	20	16	20	15	15	132	5	21	38	28	21
95	2	40	3	2	1	3	2	2	1	1	1	2	1	1	2	2	25	17	21	15	20	12	15	125	11	21	38	23	22
96	2	38	2	1	2	3	2	1	1	2	2	1	2	1	3	3	23	16	18	14	18	5	13	107	4	21	28	27	22
97	2	28	2	2	1	3	2	1	1	2	2	2	1	1	1	4	24	20	16	15	21	5	15	116	7	41	34	33	31
98	2	39	3	2	1	4	1	1	1	1	1	2	1	2	2	2	27	20	21	18	19	15	16	136	7	36	45	22	16
99	2	48	2	2	1	3	2	1	2	1	1	2	1	2	2	2	25	18	19	16	21	15	13	127	8	35	33	30	26
100	2	41	2	2	1	3	1	2	2	1	1	2	1	1	2	2	25	20	20	15	20	15	15	130	10	17	41	30	21
101	2	36	2	2	2	3	1	1	1	2	2	1	1	1	3	4	21	14	19	14	21	4	3	96	8	45	23	35	27
102	2	32	2	2	1	2	2	1	1	2	2	2	1	1	3	3	12	9	17	12	17	9	9	85	10	35	31	26	24
103	2	34	2	2	1	3	2	1	1	2	2	2	1	1	3	4	21	14	16	13	20	7	12	103	5	36	30	28	27
104	2	42	2	2	1	4	1	2	2	1	1	2	1	1	2	2	23	18	19	15	20	15	15	125	13	21	30	28	27
105	2	36	2	2	1	3	2	2	1	1	1	2	1	2	3	3	21	14	16	15	18	8	13	105	12	21	34	26	25
106	2	32	2	2	1	3	2	1	1	2	2	2	2	1	1	2	30	24	23	18	24	15	15	149	6	31	39	21	16
107	2	46	2	2	2	4	1	2	1	2	1	1	2	1	3	3	20	14	20	15	24	12	14	119	10	34	21	34	31
108	2	47	2	2	2	4	1	2	2	1	1	2	1	1	2	2	23	17	20	15	22	12	14	123	12	21	35	28	21
109	2	30	2	2	1	2	2	1	1	1	2	2	1	2	1	4	21	16	17	16	21	13	15	119	0	9	45	23	19
110	2	38	2	1	2	3	2	1	1	1	2	1	1	1	2	3	25	18	20	15	20	12	15	125	7	21	39	28	18
111	2	37	2	1	2	2	2	1	2	2	2	1	2	1	3	3	28	20	20	15	14	11	12	120	0	3	46	22	13
112	2	39	2	2	1	3	2	2	1	2	2	2	2	2	1	3	28	21	23	18	23	18	18	149	7	24	41	18	17
113	2	30	2	2	1	3	2	1	1	1	2	2	2	1	3	4	28	24	23	18	24	12	18	147	6	31	36	28	29
114	2	24	1	2	1	1	2	1	1	2	2	1	2	1	3	4	19	15	14	13	16	3	11	91	6	26	16	35	29
115	2	33	2	2	1	3	2	1	1	1	2	2	1	1	3	4	19	15	15	13	16	4	11	93	6	26	19	38	28
116	2	36	2	2	2	3	2	1	1	2	2	1	2	2	3	3	26	13	18	15	16	3	10	101	9	45	29	34	25
117	2	28	2	2	2	2	1	1	1	1	1	1	1	2	1	1	25	20	20	15	20	15	15	130	5	30	39	18	16
118	2	54	2	1	2	2	1	1	1	2	2	1	1	1	2	2	25	18	19	15	19	8	15	119	9	32	29	21	22
119	2	26	2	2	1	2	2	1	1	2	2	2	1	2	2	3	30	24	24	18	24	18	18	156	5	24	47	24	22
120	2	27	2	2	1	2	2	1	1	2	2	1	1	1	1	1	29	24	24	18	24	17	18	154	4	3	45	20	13
121	2	43	2	2	2	3	1	2	1	2	1	1	1	2	3	4	25	16	20	15	20	9	12	117	12	22	33	22	18
122	2	43	2	1	2	3	1	2	2	2	1	1	1	1	3	3	21	15	17	15	20	11	14	113	14	29	31	24	23
123	2	36	2	2	2	3	1	1	1	1	2	2	2	2	2	3	25	19	23	18	24	12	13	134	5	39	44	25	23
124	2	43	2	2	1	3	2	1	2	2	2	2	2	1	3	3	18	11	19	15	19	7	10	99	11	29	23	28	17
125	2	32	1	2	2	2	2	1	1	2	2	1	2	2	3	3	25	8	16	18	24	3	11	105	9	45	33	35	34
126	2	31	2	2	2	2	3	1	1	2	2	1	2	1	3	4	24	20	20	16	20	13	16	129	4	21	30	26	15
127	2	53	2	2	2	4	1	2	1	2	1	1	1	1	1	1	22	17	16	15	20	9	10	109	13	45	35	40	30
128	2	29	2	2	1	4	1	2	2	1	1	3	1	1	1	3	25	12	17	17	20	8	15	114	11	33	37	26	27
129	2	30	2	2	1	2	4	1	1	1	2	1	1	2	3	3	19	16	17	14	19	9	11	105	3	30	30	30	24
130	2	33	2	2	2	3	2	1	1	1	2	1	2	1	1	3	13	7	20	14	17	4	7	82	10	36	30	19	21
131	2	32	2	2	1	3	2	2	1	1	1	2	1	1	1	1	28	24	24	18	24	15	18	151	0	9	44	24	22
132	2	33	2	1	2	2	3	1	1	2	2	1	1	1	3	4	30	20	20	18	23	15	18	144	3	17	45	26	21
133	2	45	2	2	2	3	1	2	2	1	1	1	2	1	1	3	16	16	20	15	20	7	6	100	11	17	34	17	14
134	2	30	2	2	1	3	1	1	2	1	1	2	1	1	1	4	23	20	11	17	24	8	13	116	5	22	46	20	23
135	2	35	2	2	1	3	4	1	1	2	2	1	2	1	3	4	11	8	16	14	17	3	8	77	7	35	26	27	19
136	2	34	2	1	2	2	2	1	1	2	2	1	1	1	3	4	19	18	16	14	18	5	15	105	4	31	31	29	26
137	2	35	2	2	2	3	3	1	1	2	1	1	1	1	2	3	16	13	14	11	16	7	11	88	6	29	15	32	29
138	2	29	2	2	1	2	3	1	1	2	2	1	1	1	2	4	25	16	14	15	19	11	12	112	0	9	30	22	14
139	2	41	2	2	1	3	2	1	1	2	2	1	2	1	3	4	25	14	20	15	20	12	13	119	7	21	40	24	18
140	2	35	2	2	2	3	2	1	1	2	2	1	2	2	3	4	22	15	15	15	20	9	14	110	11	21	40	26	23
141	2	31	2	1	1	1	2	1	1	2	2	1	1	2	3	4	18	21	13	15	17	10	16	110	11	28	29	24	21
142	2	30	2	1	2	2	3	1	1	2	1	1	1	1	3	4	16	11	11	13	9	9	9	78	12	37	16	33	27
143	2	25	1	1	1	2	2	1	1	2	2	1	2	2	1	1	30	24	24	18	24	18	18	156	1	0	35	23	10
144	2	38	2	2	1	3	1	1	1	2	2	1	2	2	2	2	24	19	20	15	20	14	15	127	1	26	25	23	16
145	2	40	2	2	2	3	2	1	1	2	2	2	2	2	1	1	25	17	20	15	19	15	15	126	8	24	36	22	14
146	2	33	2	2	2	2	2	1	1	2	2	1	2	1	3	3	25	20	17	15	20	15	15	127	3	32	28	26	14
147	2	41	2	2	1	2	3	1	1	2	2	2	2	2	2	3	27	21	20	16	20	16	15	135	5	17	47	20	22
148	2	40	2	2	2	3	1	2	2	1	1	1	1	1	1	1	24	18	20	18	23	8	14	125	13	17	35	27	24
149	2	28	2	2	2	3	1	2	2	2	1	1	1	2	3	3	25	20	20	16	21	10	15	127	8	21	36	23	21
150	2	54	2	2	2	3	3	2	2	1	1	2	1	1	1	2	22	19	20	15	20	11	15	122	1	29	37	22	20
151	2	23	1	1	1	1	3	1	1	2	1	1	1	1	2	3	18	18	19	14	20	10	15	114	0	9	32	26	20
152	2	35	2	2	1	3	2	1	1	1	1	1	1	1	3	4	25	20	20	15	20	13	11	124	2	0	36	20	14
153	2	26	1	2	1	2	2	1	1	2	2	1	2	2	3	3	23	19	16	14	14	10	15	111	6	21	32	30	17
154	2	35	2	2	2	3	2	1	1	2	2	1	2	2	3	4	25	20	20	15	20	15	15	130	1	9	38	26	21
155	2	39	2	2	1	3	1	1	1	2	2	1	2	2	3	3	30	22	24	18	24	16	18	152	10	22	40	23	14
156	2	35	2	2	1	3	2	1	1	2	2	2	2	2	3	4	18	12	14	13	23	9	12	101	4	41	36	32	31
157	2	30	2	2	2	2	2	1	1	1	1	1	1	1	1	1	30	24	24	18	15	18	18	147	8	22	42	26	20
158	2	49	2	2	1	4	1	2	1	2	1	2	1	1	3	2	17	16	21	15	20	3	13	105	9	25	28	18	17
159	2	38	2	2	1	3	2	1	1	2	2	2	2	2	2	3	25	20	20	15	20	15	15	130	2	9	19	29	21
160	2	37	2	2	2	3	1	1	1	2	1	2	2	1	3	4	18	9	9	15	21	6	12	90	7	39	23	29	22
161	2	32	2	2	1	3	2	1	1	1	2	1	1	1	3	4	30	21	21	16	21	12	15	136	5	22	39	24	25
162	2	39	2	2	2	3	1	1	2	2	2	1	2	2	2	2	25	20	20	15	20	15	15	130	3	32	25	26	14
163	2	33	2	2	2	3	3	1	1	2	2	2	2	1	3	4	24	11	9	15	19	11	13	102	8	31	24	30	29
164	2	31	2	2	2	3	3	1	1	1	2	1	2	1	3	3	26	20	20	15	20	13	15	129	10	22	40	27	21
165	2	30	2	2	2	3	1	2	1	2	2	1	2	1	1	2	25	20	20	15	20	6	12	118	10	45	33	30	28
166	2	41	2	1	1	2	2	1	1	1	1	1	1	1	2	2	30	24	24	18	24	18	18	156	1	16	30	23	22
167	2	34	2	2	2	3	3	2	1	1	1	1	1	1	2	3	22	19	17	15	20	11	11	115	11	30	22	27	18
168	2	35	2	2	1	2	3	1	1	2	2	1	2	2	3	4	27	14	15	16	21	3	12	108	6	22	28	25	14
169	2	33	2	2	1	3	2	1	1	2	2	1	1	1	3	3	30	24	24	18	24	18	18	156	6	45	33	28	22
170	2	35	2	2	1	3	2	1	1	2	2	2	1	1	2	2	30	24	24	18	24	18	18	156	6	22	45	19	14
171	2	35	2	2	1	3	3	1	1	1	1	1	1	1	3	4	22	19	20	15	20	10	15	121	6	22	41	26	24
172	2	36	2	2	1	3	2	1	1	2	2	1	1	1	2	2	25	20	20	15	20	15	15	130	0	9	37	23	13
173	2	32	2	2	1	3	2	1	1	1	1	1	1	1	1	2	26	21	24	18	24	14	16	143	4	17	35	28	33
174	2	26	2	2	1	2	2	1	1	2	2	1	1	2	2	4	30	24	24	18	24	15	18	153	4	30	34	29	30
175	2	26	1	2	1	2	2	1	1	2	1	1	1	2	2	4	19	15	12	12	17	12	13	100	14	45	28	33	30
176	2	28	2	1	1	2	2	1	1	2	2	1	1	1	1	2	30	24	23	18	19	17	18	149	3	17	37	20	13
177	2	45	2	2	2	4	1	2	1	1	1	1	1	1	2	3	17	13	12	11	17	9	12	91	12	33	25	26	28
178	2	43	2	2	1	3	1	1	2	1	1	1	1	1	1	3	16	5	14	16	13	5	16	85	10	34	31	19	18
179	2	48	2	2	2	3	1	1	1	2	2	1	2	2	3	3	22	16	15	18	18	10	14	113	4	20	38	28	29
180	2	38	2	2	2	3	1	1	1	2	2	1	1	1	1	3	15	14	12	11	12	3	13	80	8	31	26	27	18
181	2	40	2	2	2	3	1	1	2	2	2	1	1	1	2	3	15	11	13	11	14	3	12	79	7	31	24	27	29
182	2	31	2	2	1	2	2	1	1	2	2	2	1	1	3	3	30	20	20	15	18	15	15	133	6	21	35	26	20
183	2	47	2	2	2	3	1	1	2	2	2	1	1	1	1	3	25	20	21	15	13	12	12	118	2	21	36	19	16
184	2	33	2	2	2	3	2	1	1	2	2	1	1	1	3	3	24	17	20	15	20	14	15	125	10	22	38	22	14
185	2	30	2	2	1	2	2	1	1	2	2	2	1	2	3	3	24	19	19	16	20	13	12	123	6	22	42	25	20
186	2	30	2	2	1	2	2	1	1	2	2	1	2	1	2	2	30	24	24	18	24	18	18	156	0	20	49	25	14
187	2	46	2	1	1	2	2	1	2	2	2	2	2	2	2	3	22	14	20	15	17	12	13	113	8	22	43	24	34
188	2	39	2	2	1	3	2	1	1	2	2	2	2	2	3	3	24	18	19	16	20	12	13	122	12	22	36	26	23
189	2	31	1	2	1	3	1	1	1	2	2	2	2	1	3	4	30	22	19	17	22	16	18	144	2	17	42	19	15
190	2	45	2	2	1	3	1	2	2	1	1	1	2	1	3	3	29	21	22	18	24	13	18	145	10	17	48	30	21
191	2	34	3	2	1	2	2	1	1	2	2	2	1	2	1	2	30	24	24	18	24	18	18	156	0	9	49	21	21
192	2	25	1	2	1	1	3	1	1	2	2	1	1	1	1	3	30	24	24	18	24	18	18	156	4	17	47	21	23
193	2	51	2	1	1	4	1	2	2	1	1	1	1	1	3	4	28	20	21	15	20	15	15	134	10	22	44	23	19
194	2	31	2	2	2	2	3	1	1	2	2	1	1	1	3	3	10	8	8	6	8	6	6	52	15	45	16	30	18
195	2	32	2	2	1	3	3	1	1	2	1	1	2	1	3	3	25	20	20	15	20	15	15	130	8	33	39	22	20
196	2	28	2	2	1	2	3	1	1	2	2	1	2	1	2	3	24	18	20	15	18	15	14	124	2	17	29	22	17
197	2	34	2	2	1	3	2	1	1	1	1	2	1	1	3	4	21	21	20	16	21	11	17	127	5	22	34	26	21
198	2	33	2	2	1	3	3	1	1	2	2	2	2	2	2	2	24	20	21	18	24	7	18	132	13	26	41	17	13
199	2	28	1	2	1	1	2	1	1	2	1	2	1	1	3	3	21	15	14	12	16	12	12	102	28	30	23	27	20
200	2	33	2	2	1	3	2	1	1	2	2	2	2	2	3	3	17	16	17	12	15	8	11	96	6	45	12	32	26
201	2	33	2	2	1	3	2	1	1	1	1	3	1	1	2	3	21	15	19	14	15	11	12	107	6	37	28	30	29
202	2	30	2	2	1	3	2	1	1	2	1	2	1	1	3	2	15	12	16	14	18	6	10	91	8	30	24	26	29
203	2	32	2	2	1	2	2	1	1	2	2	1	1	1	3	3	16	12	16	8	13	11	9	85	14	20	28	30	29
204	2	31	2	2	2	2	2	1	1	2	2	1	1	1	2	3	27	20	21	16	14	15	15	128	1	20	35	25	19
205	2	28	1	2	1	2	3	1	1	1	2	1	1	2	1	1	30	24	24	18	24	18	18	156	4	17	42	22	20
206	2	35	2	2	1	2	3	1	1	2	2	2	1	2	2	3	26	21	20	15	21	14	14	131	6	17	35	25	24
207	2	35	2	2	1	3	2	1	1	1	2	2	1	2	1	1	25	20	20	15	20	14	15	129	10	38	33	26	18
208	2	31	2	2	1	2	2	1	1	2	2	2	1	2	2	3	26	19	19	15	20	15	13	127	6	22	37	29	26
209	2	35	2	2	1	3	2	1	1	2	2	2	1	2	3	3	27	20	20	17	21	13	15	133	7	22	40	30	26
210	2	23	1	2	1	1	3	1	1	2	2	1	1	2	2	2	24	18	16	13	19	12	17	119	8	17	38	27	26
211	2	34	2	2	1	3	2	1	1	1	2	2	1	2	2	2	30	24	24	18	24	18	18	156	7	21	40	22	18
212	2	35	2	2	1	3	2	1	1	1	2	2	1	1	1	3	28	20	20	15	24	18	18	143	13	27	39	24	23
213	2	31	2	2	1	2	2	1	1	2	2	2	1	1	2	2	21	16	16	12	16	12	12	105	1	17	21	30	23
214	2	32	1	2	1	3	1	1	1	2	2	2	1	2	3	3	30	20	20	15	20	15	15	135	11	22	37	24	20
215	2	49	2	1	1	3	1	1	2	1	1	2	1	1	3	4	23	13	14	12	16	9	9	96	5	30	30	29	31
216	2	39	2	2	1	3	2	1	1	1	1	2	1	2	3	4	25	20	20	15	20	15	15	130	13	31	42	27	17
217	2	25	2	2	1	1	3	1	1	1	2	1	1	2	2	2	30	24	24	18	24	15	18	153	2	17	42	21	15
218	2	35	2	2	1	3	3	1	1	2	2	2	1	2	3	4	23	10	20	16	20	10	14	113	7	21	32	24	17
219	2	26	1	2	1	1	3	1	1	2	2	1	2	1	2	3	30	23	24	18	24	18	18	155	4	12	31	17	17
220	2	31	2	2	1	3	3	1	1	2	2	2	1	2	1	3	25	20	20	15	20	13	14	127	3	21	32	30	18
221	2	50	2	2	1	3	2	1	2	1	1	2	1	1	1	1	30	22	22	18	24	18	18	152	7	33	48	19	15
222	2	33	2	2	1	2	1	1	1	2	2	1	1	1	1	3	26	20	16	14	16	10	11	113	7	21	39	22	18
223	2	26	1	1	1	2	3	1	1	2	2	1	2	2	1	3	30	20	19	15	20	15	15	134	5	21	40	19	15
224	2	38	2	2	1	3	3	1	1	2	2	2	1	1	3	4	24	16	17	16	22	13	10	118	8	21	33	27	34
225	2	34	2	2	1	3	2	1	1	2	2	1	2	2	3	4	24	16	17	16	20	4	11	108	5	17	31	22	17
226	2	38	2	2	1	3	2	1	1	2	1	1	1	1	3	4	18	18	14	13	17	10	10	100	7	22	27	24	17
227	2	40	2	2	1	3	2	1	1	1	2	3	1	2	3	4	30	20	20	16	20	8	12	126	15	31	40	26	17
228	2	26	2	2	1	3	2	1	1	2	2	1	1	2	2	2	28	23	24	18	24	17	18	152	1	17	48	19	11
229	2	32	2	2	1	3	2	1	1	1	1	2	1	1	1	1	30	24	24	18	24	18	18	156	1	17	49	21	20
230	2	26	2	2	1	2	2	1	1	1	2	2	1	1	2	3	25	16	17	15	19	12	15	119	1	17	38	21	13
231	2	40	2	2	1	3	2	1	1	2	1	2	1	1	3	3	30	24	19	15	22	14	16	140	6	45	26	29	18
232	2	35	2	2	1	3	2	1	1	2	2	2	1	1	1	3	30	24	24	18	24	18	18	156	7	0	49	18	15
